# Supplementary material for: A within-host infection model to explore tolerance and resistance
Source: eLife. 2025 Feb 13;14:e104052. doi: 10.7554/eLife.104052 (PMC12143882; doi:10.7554/eLife.104052)
Supplement: Source code 1. [file elife-104052-code1.zip]

Archive with 1 entries (1 files):
- Duneau_WHD_2024_Rmarkdown.html
